# Supplementary material for: Using cell fate attractors to uncover transcriptional regulation of HL60 neutrophil differentiation
Source: BMC Syst Biol. 2009 Feb 18;3:20. doi: 10.1186/1752-0509-3-20 (PMC2652435; doi:10.1186/1752-0509-3-20)
Supplement: Additional file 1 — Numerical CD11b expression of ATRA-treated HL60 cells. This file contains the underlying numerical values of the CD11b expression presented in the contour plot figure. [file 1752-0509-3-20-S1.xls]

## Sheet: Results
	0.0005uM	0.001uM	0.005uM	0.01uM	0.05uM	0.1uM	0.5uM	1uM
011205_Day4	0.18916	0.22258	0.31488	0.32261	0.3921	0.35591	0.4046	0.45827
011305_Day5	0.18024	0.232555	0.38493	0.380495	0.4592	0.42822	0.56163	0.54193
011405_Day6	0.285135	0.2871	0.4212	0.47767	0.54454	0.45879	0.676745	0.61902
011505_Day7	0.22219	0.24128	0.39416	0.42756	0.54723	0.54116	0.690495	0.674495
011605_Day8	0.181745	0.18102	0.35519	0.37473	0.46172	0.47102	0.59976	0.65248
011705_Day9	0.159295	0.25367	0.41093	0.44509	0.54509	0.59723	0.69142	0.73737
011805_Day10	0.253795	0.26214	0.46378	0.54858	0.59276	0.68101	0.62673	0.77824
011905_Day11	0.26046	0.30577	0.551905	0.62902	0.70983	0.75018	0.827355	0.82129
012005_Day12	0.18565	0.1932	0.46948	0.554245	0.62563	0.59619	0.758825	0.74932
012105_Day13	0.105325	0.17988	0.52203	0.5291	0.645455	0.65077	0.67765	0.69262
