# Supplementary material for: Using cell fate attractors to uncover transcriptional regulation of HL60 neutrophil differentiation
Source: BMC Syst Biol. 2009 Feb 18;3:20. doi: 10.1186/1752-0509-3-20 (PMC2652435; doi:10.1186/1752-0509-3-20)
Supplement: Additional file 2 — List of divergent genes along with magnitude of divergence. This file contains the complete list of identified divergent genes along with magnitude of log2 fold divergence. [file 1752-0509-3-20-S2.xls]

## Sheet: Sheet1
Up-Regulated Differentially Expressed Divergent Genes
Gene Name	Log 2 Magnitude of Divergence	Gene Description
ASB2	2.68139	Homo sapiens ankyrin repeat and SOCS box-containing 2 (ASB2), mRNA [NM_016150]
FLJ20152	2.05862	Homo sapiens hypothetical protein FLJ20152 (FLJ20152), mRNA [NM_019000]
SEMA4C	1.75936	Homo sapiens sema domain, immunoglobulin domain (Ig), transmembrane domain (TM) and short cytoplasmic domain, (semaphorin) 4C (SEMA4C), mRNA [NM_017789]
THC2133495	1.62495	ALU1_HUMAN (P39188) Alu subfamily J sequence contamination warning entry, partial (4%) [THC2133495]
ORM1	1.60039	Homo sapiens orosomucoid 1 (ORM1), mRNA [NM_000607]
RAB31	1.48395	Homo sapiens RAB31, member RAS oncogene family (RAB31), mRNA [NM_006868]
LTA4H	1.29945	Homo sapiens leukotriene A4 hydrolase (LTA4H), mRNA [NM_000895]
CD6	1.27936	Homo sapiens CD6 antigen (CD6), mRNA [NM_006725]
TRH	1.24701	Homo sapiens thyrotropin-releasing hormone (TRH), mRNA [NM_007117]
LILRB3	1.24191	Homo sapiens leukocyte immunoglobulin-like receptor, subfamily B (with TM and ITIM domains), member 3 (LILRB3), mRNA [NM_006864]
A_32_P172698	1.10666	Unknown
ATOH8	1.10095	Homo sapiens atonal homolog 8 (Drosophila) (ATOH8), mRNA [NM_032827]
AW948903	0.999096	AW948903 QV4-FT0004-130500-212-h09 FT0004 Homo sapiens cDNA, mRNA sequence [AW948903]
NOD9	0.962572	Homo sapiens NOD9 protein (NOD9), transcript variant 1, mRNA [NM_024618]
AK093036	0.948093	Homo sapiens cDNA FLJ35717 fis, clone TESTI2000598. [AK093036]
AK125099	0.947237	Homo sapiens cDNA FLJ43109 fis, clone CTONG2025516, moderately similar to Homo sapiens general transcription factor II, i (GTF2I). [AK125099]
AF161365	0.938161	Homo sapiens HSPC102 mRNA, partial cds. [AF161365]
IL8RB	0.926544	Homo sapiens interleukin 8 receptor, beta (IL8RB), mRNA [NM_001557]
TFAP2C	0.877729	Homo sapiens transcription factor AP-2 gamma (activating enhancer binding protein 2 gamma) (TFAP2C), mRNA [NM_003222]
A_24_P324606	0.87763	Unknown
TP53I11	0.797663	Homo sapiens cDNA FLJ38857 fis, clone MESAN2011597. [AK096176]
DUSP22	0.779657	Homo sapiens dual specificity phosphatase 22 (DUSP22), mRNA [NM_020185]
PAG	0.762162	Homo sapiens phosphoprotein associated with glycosphingolipid-enriched microdomains (PAG), mRNA [NM_018440]
RERE	0.729939	Homo sapiens arginine-glutamic acid dipeptide (RE) repeats (RERE), mRNA [NM_012102]
EMP2	0.683516	Homo sapiens epithelial membrane protein 2 (EMP2), mRNA [NM_001424]
KIAA1949	0.662978	Homo sapiens mRNA for KIAA1949 protein. [AB075829]
CENPB	0.557265	Homo sapiens centromere protein B, 80kDa (CENPB), mRNA [NM_001810]
RAB3D	0.55268	Homo sapiens RAB3D, member RAS oncogene family, mRNA (cDNA clone IMAGE:4301650), partial cds. [BC007960]
SLC40A1	0.518584	Homo sapiens solute carrier family 40 (iron-regulated transporter), member 1 (SLC40A1), mRNA [NM_014585]
AK025056	0.516571	Homo sapiens cDNA: FLJ21403 fis, clone COL03735. [AK025056]
SLC22A18	0.494535	Homo sapiens solute carrier family 22 (organic cation transporter), member 18 (SLC22A18), transcript variant 1, mRNA [NM_002555]
NUDT14	0.4825	Homo sapiens nudix (nucleoside diphosphate linked moiety X)-type motif 14 (NUDT14), mRNA [NM_177533]
VNN2	0.479152	Homo sapiens vanin 2 (VNN2), transcript variant 1, mRNA [NM_004665]
CTAGE5	0.468013	Homo sapiens CTAGE family, member 5 (CTAGE5), transcript variant 1, mRNA [NM_005930]
MKRN1	0.457913	Homo sapiens znf-xp protein mRNA, complete cds. [AF117233]
ORF1-FL49	0.433059	Homo sapiens putative nuclear protein ORF1-FL49 (ORF1-FL49), mRNA [NM_032412]
KCNJ10	0.318987	Homo sapiens potassium inwardly-rectifying channel, subfamily J, member 10 (KCNJ10), mRNA [NM_002241]
NKX3-1	0.317766	Homo sapiens NK3 transcription factor related, locus 1 (Drosophila) (NKX3-1), mRNA [NM_006167]
SLC16A5	0.29101	Homo sapiens solute carrier family 16 (monocarboxylic acid transporters), member 5 (SLC16A5), mRNA [NM_004695]
GIT2	0.266141	Homo sapiens G protein-coupled receptor kinase interactor 2 (GIT2), transcript variant 1, mRNA [NM_057169]
LOC150166	0.230781	Homo sapiens cDNA FLJ32274 fis, clone PROST2000036. [AK056836]
SORT1	0.221858	Homo sapiens sortilin 1 (SORT1), mRNA [NM_002959]
FLJ13052	0.219003	Homo sapiens NAD kinase (FLJ13052), mRNA [NM_023018]
AK054998	0.183724	Homo sapiens cDNA FLJ30436 fis, clone BRACE2009037. [AK054998]
ACTR2	0.150574	Homo sapiens ARP2 actin-related protein 2 homolog (yeast) (ACTR2), transcript variant 2, mRNA [NM_005722]
SLC16A9	0.124572	Homo sapiens solute carrier family 16 (monocarboxylic acid transporters), member 9 (SLC16A9), mRNA [NM_194298]
AK094546	0.10111	Homo sapiens cDNA FLJ37227 fis, clone BRAMY2000277. [AK094546]
THC2134831	0.0779453	Q7QYY0 (Q7QYY0) GLP_164_21502_20957, partial (9%) [THC2134831]
Down-Regulated Differentially Expressed Divergent Genes
Gene Name	Log 2 Magnitude of Divergence	Gene Description
ZFP90	-0.208306	Homo sapiens cDNA FLJ44179 fis, clone THYMU2038189. [AK126167]
ZNF227	-0.316341	Homo sapiens zinc finger protein 227 (ZNF227), mRNA [NM_182490]
NUDCD1	-0.329123	Homo sapiens chronic myelogenous leukemia tumor antigen 66 (CML66), mRNA [NM_032869]
PPARBP	-0.337619	Homo sapiens PPAR binding protein (PPARBP), mRNA [NM_004774]
DLST	-0.367712	Homo sapiens dihydrolipoamide S-succinyltransferase (E2 component of 2-oxo-glutarate complex) (DLST), mRNA [NM_001933]
IQCG	-0.395251	Homo sapiens IQ motif containing G (IQCG), mRNA [NM_032263]
EIF5B	-0.40164	Homo sapiens eukaryotic translation initiation factor 5B (EIF5B), mRNA [NM_015904]
ZNRF1	-0.42102	Homo sapiens zinc and ring finger 1 (ZNRF1), mRNA [NM_032268]
EIF5B	-0.421715	Homo sapiens eukaryotic translation initiation factor 5B (EIF5B), mRNA [NM_015904]
MYCPBP	-0.497577	Homo sapiens c-myc promoter binding protein (MYCPBP), mRNA [NM_005848]
A_32_P128399	-0.526761	Unknown
C6orf149	-0.530457	Homo sapiens chromosome 6 open reading frame 149 (C6orf149), mRNA [NM_020408]
EIF5B	-0.564136	Homo sapiens eukaryotic translation initiation factor 5B (EIF5B), mRNA [NM_015904]
EIF5B	-0.574999	Homo sapiens eukaryotic translation initiation factor 5B (EIF5B), mRNA [NM_015904]
RP9	-0.582084	Homo sapiens retinitis pigmentosa 9 (autosomal dominant) (RP9), mRNA [NM_203288]
ALS2	-0.59377	Homo sapiens amyotrophic lateral sclerosis 2 (juvenile) (ALS2), mRNA [NM_020919]
CCT7	-0.609	Homo sapiens chaperonin containing TCP1, subunit 7 (eta) (CCT7), transcript variant 1, mRNA [NM_006429]
RPP30	-0.628146	Homo sapiens ribonuclease P/MRP 30kDa subunit (RPP30), mRNA [NM_006413]
EIF5B	-0.642356	Homo sapiens eukaryotic translation initiation factor 5B (EIF5B), mRNA [NM_015904]
YWHAQ	-0.642614	Homo sapiens tyrosine 3-monooxygenase/tryptophan 5-monooxygenase activation protein, theta polypeptide (YWHAQ), mRNA [NM_006826]
CPSF5	-0.662736	Homo sapiens mRNA; cDNA DKFZp686H1588 (from clone DKFZp686H1588); complete cds. [BX537360]
RBM13	-0.676535	Homo sapiens RNA binding motif protein 13 (RBM13), mRNA [NM_032509]
KIF20A	-0.68701	Homo sapiens kinesin family member 20A (KIF20A), mRNA [NM_005733]
CHCHD4	-0.690555	Homo sapiens coiled-coil-helix-coiled-coil-helix domain containing 4 (CHCHD4), mRNA [NM_144636]
IMMP2L	-0.693905	Homo sapiens IMP2 inner mitochondrial membrane protease-like (S. cerevisiae) (IMMP2L), mRNA [NM_032549]
FAM35A	-0.700021	Homo sapiens family with sequence similarity 35, member A (FAM35A), mRNA [NM_019054]
WRN	-0.704372	Homo sapiens Werner syndrome (WRN), mRNA [NM_000553]
YWHAQ	-0.714063	Homo sapiens tyrosine 3-monooxygenase/tryptophan 5-monooxygenase activation protein, theta polypeptide (YWHAQ), mRNA [NM_006826]
NR2F2	-0.720019	Homo sapiens nuclear receptor subfamily 2, group F, member 2 (NR2F2), mRNA [NM_021005]
PDAP1	-0.726679	Homo sapiens PDGFA associated protein 1 (PDAP1), mRNA [NM_014891]
A_24_P126851	-0.75338	Unknown
ENSA	-0.790154	Homo sapiens endosulfine alpha (ENSA), transcript variant 3, mRNA [NM_004436]
A_24_P306896	-0.80518	Unknown
SACS	-0.81998	Homo sapiens spastic ataxia of Charlevoix-Saguenay (sacsin) (SACS), mRNA [NM_014363]
HBS1L	-0.825061	Homo sapiens HBS1-like (S. cerevisiae) (HBS1L), mRNA [NM_006620]
FBXO25	-0.830912	Homo sapiens F-box protein 25 (FBXO25), transcript variant 3, mRNA [NM_012173]
KIF20A	-0.838866	Homo sapiens kinesin family member 20A (KIF20A), mRNA [NM_005733]
PDCD7	-0.841344	Homo sapiens programmed cell death 7 (PDCD7), mRNA [NM_005707]
LOH12CR1	-0.846858	Homo sapiens loss of heterozygosity, 12, chromosomal region 1 (LOH12CR1), mRNA [NM_058169]
COPS8	-0.861402	Homo sapiens COP9 constitutive photomorphogenic homolog subunit 8 (Arabidopsis) (COPS8), transcript variant 1, mRNA [NM_006710]
ENST00000333828	-0.86585	Unknown
KIF20A	-0.870521	Homo sapiens kinesin family member 20A (KIF20A), mRNA [NM_005733]
C16orf34	-0.878629	Homo sapiens chromosome 16 open reading frame 34 (C16orf34), mRNA [NM_144570]
PEX26	-0.880409	Homo sapiens peroxisome biogenesis factor 26 (PEX26), mRNA [NM_017929]
KIAA0182	-0.892747	Homo sapiens KIAA0182 protein (KIAA0182), mRNA [NM_014615]
ITGB1BP1	-0.905512	Homo sapiens integrin beta 1 binding protein 1 (ITGB1BP1), transcript variant 2, mRNA [NM_022334]
TSGA14	-0.908483	Homo sapiens testis specific, 14 (TSGA14), mRNA [NM_018718]
WHSC1	-0.913537	Homo sapiens Wolf-Hirschhorn syndrome candidate 1 (WHSC1), transcript variant 4, mRNA [NM_014919]
PXMP2	-0.919487	Homo sapiens peroxisomal membrane protein 2, 22kDa (PXMP2), mRNA [NM_018663]
CEBPG	-0.919826	Homo sapiens CCAAT/enhancer binding protein (C/EBP), gamma (CEBPG), mRNA [NM_001806]
ATAD2	-0.92093	Homo sapiens ATPase family, AAA domain containing 2 (ATAD2), mRNA [NM_014109]
AK123264	-0.923902	Homo sapiens cDNA FLJ41270 fis, clone BRAMY2036387. [AK123264]
KIF20A	-0.937968	Homo sapiens kinesin family member 20A (KIF20A), mRNA [NM_005733]
SHMT2	-0.941328	Homo sapiens serine hydroxymethyltransferase 2 (mitochondrial) (SHMT2), mRNA [NM_005412]
FLJ10378	-0.959878	Homo sapiens FLJ10378 protein (FLJ10378), transcript variant 3, mRNA [NM_032239]
FAM29A	-0.963506	Homo sapiens family with sequence similarity 29, member A (FAM29A), mRNA [NM_017645]
DPH2L2	-0.968843	Homo sapiens DPH2-like 2 (S. cerevisiae) (DPH2L2), transcript variant 1, mRNA [NM_001384]
CCNE1	-0.985822	Homo sapiens cyclin E1 (CCNE1), transcript variant 1, mRNA [NM_001238]
SGOL2	-1.00704	Homo sapiens shugoshin-like 2 (S. pombe) (SGOL2), mRNA [NM_152524]
C10orf117	-1.00855	Homo sapiens chromosome 10 open reading frame 117 (C10orf117), mRNA [NM_022451]
SMC6L1	-1.01969	Homo sapiens SMC6 structural maintenance of chromosomes 6-like 1 (yeast) (SMC6L1), mRNA [NM_024624]
C18orf19	-1.02549	Homo sapiens chromosome 18 open reading frame 19 (C18orf19), mRNA [NM_152352]
CCND2	-1.03155	Homo sapiens cyclin D2 (CCND2), mRNA [NM_001759]
KIF20A	-1.03735	Homo sapiens kinesin family member 20A (KIF20A), mRNA [NM_005733]
FANCA	-1.0386	Homo sapiens Fanconi anemia, complementation group A (FANCA), mRNA [NM_000135]
LOC221143	-1.05958	Homo sapiens hypothetical protein LOC221143 (LOC221143), mRNA [NM_174928]
SNRPF	-1.07474	Homo sapiens small nuclear ribonucleoprotein polypeptide F (SNRPF), mRNA [NM_003095]
WDR4	-1.08553	Homo sapiens WD repeat domain 4 (WDR4), transcript variant 2, mRNA [NM_033661]
FUNDC2	-1.09983	Homo sapiens FUN14 domain containing 2 (FUNDC2), mRNA [NM_023934]
DST	-1.10196	Homo sapiens cDNA: FLJ21489 fis, clone COL05450. [AK025142]
ITM2A	-1.10731	Homo sapiens integral membrane protein 2A (ITM2A), mRNA [NM_004867]
FLJ10036	-1.11373	Homo sapiens Zwilch (FLJ10036), mRNA [NM_017975]
CR604520	-1.11759	full-length cDNA clone CS0DL010YH05 of B cells (Ramos cell line) Cot 25-normalized of Homo sapiens (human). [CR604520]
KIAA1430	-1.12219	Homo sapiens mRNA for KIAA1430 protein, partial cds. [AB037851]
AK125248	-1.13145	Homo sapiens cDNA FLJ43258 fis, clone HHDPC1000001. [AK125248]
LANCL1	-1.13821	Homo sapiens LanC lantibiotic synthetase component C-like 1 (bacterial) (LANCL1), mRNA [NM_006055]
S67659	-1.14067	calnexin [human, melanoma cells, SK MEL 23, mRNA Partial, 816 nt]. [S67659]
FLJ34922	-1.16965	Homo sapiens hypothetical protein FLJ34922 (FLJ34922), mRNA [NM_152270]
EBNA1BP2	-1.17131	Homo sapiens EBNA1 binding protein 2 (EBNA1BP2), mRNA [NM_006824]
RRM2	-1.18541	Homo sapiens ribonucleotide reductase M2 polypeptide (RRM2), mRNA [NM_001034]
DTYMK	-1.18689	Homo sapiens deoxythymidylate kinase (thymidylate kinase) (DTYMK), mRNA [NM_012145]
LOC344332	-1.18819	PREDICTED: Homo sapiens similar to Fatty acid-binding protein, epidermal (E-FABP) (Psoriasis-associated fatty acid-binding protein homolog) (PA-FABP) (LOC344332), mRNA [XM_293018]
DLEU1	-1.19918	Homo sapiens deleted in lymphocytic leukemia, 1 (DLEU1), mRNA [NM_005887]
FANCA	-1.24693	Homo sapiens Fanconi anemia, complementation group A (FANCA), mRNA [NM_000135]
LDHA	-1.25412	Homo sapiens lactate dehydrogenase A (LDHA), mRNA [NM_005566]
FANCA	-1.25729	Homo sapiens Fanconi anemia, complementation group A (FANCA), mRNA [NM_000135]
KIF20A	-1.27471	Homo sapiens kinesin family member 20A (KIF20A), mRNA [NM_005733]
FANCA	-1.29974	Homo sapiens Fanconi anemia, complementation group A (FANCA), mRNA [NM_000135]
ORC6L	-1.39697	Homo sapiens origin recognition complex, subunit 6 homolog-like (yeast) (ORC6L), mRNA [NM_014321]
CDC7	-1.40723	Homo sapiens CDC7 cell division cycle 7 (S. cerevisiae) (CDC7), mRNA [NM_003503]
SNRPD1	-1.43209	Homo sapiens small nuclear ribonucleoprotein D1 polypeptide 16kDa (SNRPD1), mRNA [NM_006938]
DHFR	-1.43913	Homo sapiens dihydrofolate reductase (DHFR), mRNA [NM_000791]
BRCA1	-1.45991	Homo sapiens breast cancer 1, early onset (BRCA1), transcript variant BRCA1a, mRNA [NM_007294]
FLJ25416	-1.46522	Homo sapiens hypothetical protein FLJ25416 (FLJ25416), mRNA [NM_145018]
WDR51A	-1.4657	Homo sapiens DKFZP434C245 protein (DKFZP434C245), mRNA [NM_015426]
BRCA1	-1.46653	Homo sapiens breast cancer 1, early onset (BRCA1), transcript variant BRCA1a, mRNA [NM_007294]
PA2G4	-1.46752	Homo sapiens proliferation-associated 2G4, 38kDa (PA2G4), mRNA [NM_006191]
AY007155	-1.48315	Homo sapiens clone CDABP0095 mRNA sequence. [AY007155]
BRCA1	-1.49835	Homo sapiens breast cancer 1, early onset (BRCA1), transcript variant BRCA1a, mRNA [NM_007294]
IARS	-1.51278	Homo sapiens isoleucine-tRNA synthetase (IARS), transcript variant long, mRNA [NM_013417]
ITM2C	-1.527	Homo sapiens integral membrane protein 2C (ITM2C), mRNA [NM_030926]
CDC2	-1.5367	Homo sapiens cell division cycle 2, G1 to S and G2 to M (CDC2), transcript variant 1, mRNA [NM_001786]
PLK1	-1.54614	Homo sapiens polo-like kinase 1 (Drosophila) (PLK1), mRNA [NM_005030]
SYNGR1	-1.54694	Homo sapiens synaptogyrin 1 (SYNGR1), transcript variant 1c, mRNA [NM_145738]
A_24_P367100	-1.56451	Unknown
BRCA1	-1.56678	Homo sapiens breast cancer 1, early onset (BRCA1), transcript variant BRCA1a, mRNA [NM_007294]
BRCA1	-1.56786	Homo sapiens breast cancer 1, early onset (BRCA1), transcript variant BRCA1a, mRNA [NM_007294]
KIAA0101	-1.56929	Homo sapiens KIAA0101 (KIAA0101), mRNA [NM_014736]
BRCA1	-1.56964	Homo sapiens breast cancer 1, early onset (BRCA1), transcript variant BRCA1a, mRNA [NM_007294]
LOC81023	-1.61084	Homo sapiens chromosome 11 unknown mRNA sequence. [AF301222]
BRCA1	-1.6287	Homo sapiens breast cancer 1, early onset (BRCA1), transcript variant BRCA1a, mRNA [NM_007294]
TTK	-1.68021	Homo sapiens TTK protein kinase (TTK), mRNA [NM_003318]
AK027667	-1.68982	Homo sapiens cDNA FLJ14761 fis, clone NT2RP3003302. [AK027667]
ZNF659	-1.70283	Homo sapiens zinc finger protein 659 (ZNF659), mRNA [NM_024697]
CKS1B	-1.73774	Homo sapiens CDC28 protein kinase regulatory subunit 1B (CKS1B), mRNA [NM_001826]
BRCA1	-1.77154	Homo sapiens breast cancer 1, early onset (BRCA1), transcript variant BRCA1a, mRNA [NM_007294]
FAM54A	-1.7903	Homo sapiens family with sequence similarity 54, member A (FAM54A), mRNA [NM_138419]
CDCA5	-1.82681	Homo sapiens cell division cycle associated 5 (CDCA5), mRNA [NM_080668]
C13orf3	-1.92705	Homo sapiens chromosome 13 open reading frame 3, mRNA (cDNA clone MGC:4832 IMAGE:3604003), complete cds. [BC013418]
DNAJC12	-2.02046	Homo sapiens DnaJ (Hsp40) homolog, subfamily C, member 12 (DNAJC12), transcript variant 1, mRNA [NM_021800]
C18orf24	-2.03115	Homo sapiens chromosome 18 open reading frame 24 (C18orf24), mRNA [NM_145060]
MGC4308	-2.11513	Homo sapiens hypothetical protein MGC4308 (MGC4308), mRNA [NM_032359]
GRB10	-2.22855	Homo sapiens growth factor receptor-bound protein 10 (GRB10), transcript variant 4, mRNA [NM_001001555]
MGC57827	-2.33625	Homo sapiens Similar to RIKEN cDNA 2700049P18 gene (MGC57827), mRNA [NM_207418]
FABP5	-2.47445	Homo sapiens fatty acid binding protein 5 (psoriasis-associated) (FABP5), mRNA [NM_001444]
GRB10	-2.70686	Homo sapiens growth factor receptor-bound protein 10 (GRB10), transcript variant 4, mRNA [NM_001001555]
FABP5	-2.82397	Homo sapiens fatty acid binding protein 5 (psoriasis-associated) (FABP5), mRNA [NM_001444]
NEIL3	-2.90842	Homo sapiens nei endonuclease VIII-like 3 (E. coli) (NEIL3), mRNA [NM_018248]
